# Supplementary material for: Candidate target genes of the male-specific expressed Doublesex in the termite Reticulitermes speratus
Source: PLoS One. 2024 Mar 1;19(3):e0299900. doi: 10.1371/journal.pone.0299900 (PMC10906832; doi:10.1371/journal.pone.0299900)
Supplement: S1 Table — (XLSX) [file pone.0299900.s007.xlsx]

## Sheet: S2 table
S2 Table. Dsx binding motif sequences used in this study.
ATAACAATGTTAT
ACAACAATGTTGT
AAAACTAAGTTTT
ATAACTAAGTTAT
ACAACTAAGTTGT
AATACAATGTATT
ATTACAATGTAAT
ACTACAATGTAGT
AATACTAAGTATT
ATTACTAAGTAAT
ACTACTAAGTAGT
GAAACAATGTTTC
GTAACAATGTTAC
GCAACAATGTTGC
GAAACTAAGTTTC
GTAACTAAGTTAC
GCAACTAAGTTGC
AAAACAATGTTTT
GATACAATGTATC
GTTACAATGTAAC
GCTACAATGTAGC
GATACTAAGTATC
GTTACTAAGTAAC
GCTACTAAGTAGC
