# Supplementary material for: Candidate target genes of the male-specific expressed Doublesex in the termite Reticulitermes speratus
Source: PLoS One. 2024 Mar 1;19(3):e0299900. doi: 10.1371/journal.pone.0299900 (PMC10906832; doi:10.1371/journal.pone.0299900)
Supplement: S2 Table — (XLSX) [file pone.0299900.s008.xlsx]

## Sheet: S3 table
S3 Table. Target genes of RsDsx identified by HOMER v4.11 and expression differences between queens and kings.
Gene ID1	Offset2	Motif Sequence3	Strand4	Blastx (nr) top hit [species]5	e-value5	Expression differences between queen and king (FDR)6		logFC7
						Head	Thorax + abdomen	Head	Thorax + abdomen
RS006586	-383	ATAACATTGTTAT	-	No significant similarity found		1	0.362643	0.53835	-0.659907
RS000610	1443	ATAACAATGTTAT	+	vitellogenin-1-like isoform X1 [Zootermopsis nevadensis]	0	5.05083e-10	6.86915e-09	3.40914	2.9598
RS014845	-543	ATAACAATGTTAT	+	No significant similarity found
RS002014	578	ATAACATTGTTAT	-	Cystathionine gamma-lyase [Cryptotermes secundus]	0	1	0.447412	0.207484	-0.270111
RS000444	-117	ATAACAATGTTAT	+	cytochrome P450 6a13 [Zootermopsis nevadensis]	3e-131	1	0.541062	0.230374	-0.422601
RS010736	-902	ACAACATTGTTGT	-	No significant similarity found
RS009958	830	ACAACATTGTTGT	-	TBC1 domain family member whacked isoform X1 [Cryptotermes secundus]	0	1	0.926966	-0.403184	-0.0672148
RS005497	-629	ACAACATTGTTGT	-	low-density lipoprotein receptor-like [Cryptotermes secundus]	2e-75	1	0.727906	-0.490645	0.740965
RS008405	621	ACAACATTGTTGT	-	solute carrier family 12 member 9 [Cryptotermes secundus]	0	1	0.669798	0.0773243	-0.251205
RS007789	-1186	AAAACTTAGTTTT	-	No significant similarity found
RS006798	357	AAAACTTAGTTTT	-	hypothetical protein B7P43_G17020 [Cryptotermes secundus]	0	1	0.901988	-0.725	-0.223508
RS010060	1025	AAAACTAAGTTTT	+	uncharacterized protein LOC111874400 isoform X5 [Cryptotermes secundus]	2e-103
RS009518	-1273	AAAACTAAGTTTT	+	unnamed protein product [Timema shepardi]	3e-14
RS009517	-65	AAAACTAAGTTTT	+	hypothetical protein B7P43_G10966 [Cryptotermes secundus]	7e-08
RS008478	1420	AAAACTAAGTTTT	+	ribosomal protein S6 kinase alpha-5-like [Zootermopsis nevadensis]	0	1	0.0875181	0.0804081	-0.443231
RS012386	896	ACAACTTAGTTGT	-	calbindin-32 isoform X3 [Cryptotermes secundus]	0	1	0.892176	-0.299109	-0.0641413
RS014565	1379	AATACATTGTATT	-	uncharacterized protein LOC116173444 [Photinus pyralis]	1e-55	1	0.612203	-0.247787	0.42855
RS011918	341	AATACAATGTATT	+	Dedicator of cytokinesis protein 9 [Cryptotermes secundus]	0	1	0.7806	-0.23258	0.173196
RS011917	-1174	AATACATTGTATT	-	protein phosphatase 1L [Cryptotermes secundus]	0	1	0.582404	-0.121398	0.15058
RS007326	159	AATACATTGTATT	-	No significant similarity found
RS006609	-1039	AATACATTGTATT	-	kinectin [Cryptotermes secundus]	0	1	0.0848235	0.0560905	-0.42913
RS006608	-145	AATACAATGTATT	+	zinc finger protein 665-like isoform X2 [Zootermopsis nevadensis]	0	1	0.228182	-0.19246	-0.392719
RS004082	-1382	AATACAATGTATT	+	hypothetical protein Cfor_10811 [Coptotermes formosanus]	3e-116	1	0.0674109	0.00106138	-0.607786
RS000649	921	AATACATTGTATT	-	uncharacterized protein LOC120350562 [Nilaparvata lugens]	8e-109	1	0.310979	-0.122476	1.11374
RS007544	1063	ATTACATTGTAAT	-	No significant similarity found		1	0.9955	0.170555	0.00572207
RS006325	-133	ATTACATTGTAAT	-	No significant similarity found		1	0.63107	-0.0831275	-0.763505
RS003679	-1096	ATTACATTGTAAT	-	hypothetical protein Cfor_07888 [Coptotermes formosanus]	0	1	0.217174	-0.695545	-0.97334
RS003654	-1135	ATTACATTGTAAT	-	hypothetical protein B7P43_G10210 [Cryptotermes secundus]	0	1	0.931212	0.120958	0.0389584
RS001547	712	ATTACAATGTAAT	+	uncharacterized protein LOC110827422 [Zootermopsis nevadensis]	3e-111	1	0.966818	0.0355558	0.0328606
RS001121	1005	ATTACAATGTAAT	+	tripartite motif-containing protein 3 isoform X3 [Cryptotermes secundus]	0	1	0.267822	0.00636645	0.394024
RS014160	-1244	ATTACATTGTAAT	-	protein Aster-B isoform X4 [Cryptotermes secundus]	0	1	0.991633	-0.204781	-0.00559163
RS014159	501	ATTACAATGTAAT	+	cyclin-K isoform X3 [Zootermopsis nevadensis]	0	1	0.592953	0.064941	-0.230511
RS013045	1405	ATTACAATGTAAT	+	histone-lysine N-methyltransferase SETMAR-like [Hyposmocoma kahamanoa]	0.002
RS008658	-810	ATTACAATGTAAT	+	hypothetical protein Cfor_08971 [Coptotermes formosanus]	0.000	1	0.98675	-0.00404829	0.00934438
RS005959	704	ATTACATTGTAAT	-	Transcription factor glial cells missing [Zootermopsis nevadensis]	0.000	1	0.68176	0.252027	-0.583583
RS002540	74	ATTACATTGTAAT	-	hypothetical protein Cfor_05564 [Coptotermes formosanus]	4e-27
RS013526	-783	ATTACATTGTAAT	-	ceramide phosphoethanolamine synthase [Cryptotermes secundus]	0.000	1	0.935949	-0.721875	0.0909013
RS000170	-683	ATTACAATGTAAT	+	probable Ras GTPase-activating protein isoform X2 [Cryptotermes secundus]	0.000	1	0.229636	-0.043642	-0.339906
RS013596	334	ACTACAATGTAGT	+	hypothetical protein L798_01440 [Zootermopsis nevadensis]	3e-50	1	0.847408	-0.154911	-0.248945
RS013123	1379	ACTACATTGTAGT	-	uncharacterized protein C20orf24 homolog [Zootermopsis nevadensis]	5e-63	1	0.755545	0.143858	-0.121616
RS007901	-652	ACTACAATGTAGT	+	nuclear receptor corepressor 1 [Cryptotermes secundus]	1e-34	1	0.223775	-0.765575	-0.985532
RS001881	1063	ACTACATTGTAGT	-	RNA-binding protein 42-like [Zootermopsis nevadensis]	2e-122	1	0.651577	0.0248005	0.195175
RS014227	-282	ACTACATTGTAGT	-	40S ribosomal protein S6 [Cryptotermes secundus]	2e-149	1	0.988113	0.141279	0.0103683
RS009694	452	ACTACAATGTAGT	+	serine--tRNA ligase, cytoplasmic isoform X4 [Zootermopsis nevadensis]	0.000	1	0.563528	0.130604	0.195435
RS006266	323	AATACTAAGTATT	+	hypothetical protein Cfor_01712 [Coptotermes formosanus]	0.000	1	0.000331223	0.644276	-1.05323
RS012038	1168	AATACTAAGTATT	+	guanylate cyclase 32E isoform X1 [Zootermopsis nevadensis]	0.000	1	0.818977	0.0572001	-0.225926
RS011008	-1166	AATACTTAGTATT	-	piwi-like protein Siwi isoform X2 [Zootermopsis nevadensis]	0.000	1	9.67311e-06	-0.0302459	-4.3653
RS001786	306	ATTACTTAGTAAT	-	E3 ubiquitin-protein ligase SIAH1A [Cryptotermes secundus]	0.000	1	0.583833	0.236653	-0.372359
RS014714	306	ATTACTTAGTAAT	-	E3 ubiquitin-protein ligase SIAH1A [Cryptotermes secundus]	0.000	1	0.867889	-0.04112	-0.114363
RS013868	318	ATTACTTAGTAAT	-	zinc finger protein 233-like isoform X4 [Zootermopsis nevadensis]	0.008	1	0.426111	0.313499	1.15032
RS009322	1351	ATTACTTAGTAAT	-	hypothetical protein Cfor_12321 [Coptotermes formosanus]	0.000	1	0.00685872	-0.389863	-1.06999
RS009158	189	ATTACTAAGTAAT	+	hypothetical protein Cfor_02546 [Coptotermes formosanus]	0.000	1	0.729412	-0.165732	0.225098
RS014329	-383	ATTACTTAGTAAT	-	ras-related protein Rab-34-like isoform X1 [Zootermopsis nevadensis]	0.000	1	0.848349	-0.0369079	-0.133797
RS003191	-614	GAAACAATGTTTC	+	No significant similarity found
RS002980	667	GAAACAATGTTTC	+	No significant similarity found		1	0.963903	0.524035	0.0632277
RS002979	-1158	GAAACATTGTTTC	-	No significant similarity found
RS001703	-668	GAAACAATGTTTC	+	hypothetical protein J437_LFUL012633 [Ladona fulva]	1e-14
RS002573	-1479	GAAACATTGTTTC	-	No significant similarity found		1	0.207674	0.103227	-0.460176
RS002572	-1109	GAAACATTGTTTC	-	No significant similarity found		1	0.580705	0.130512	-0.297731
RS009093	-1344	GAAACAATGTTTC	+	myosin-1 [Zootermopsis nevadensis]	2e-93	1	0.229312	0.0410168	-0.323383
RS013298	-677	GTAACAATGTTAC	+	No significant similarity found
RS012012	850	GTAACATTGTTAC	-	uncharacterized protein LOC111865478 isoform X1 [Cryptotermes secundus]	0.000	1	0.473088	0.126931	0.422958
RS008353	252	GTAACATTGTTAC	-	uncharacterized protein LOC111865409 isoform X1 [Cryptotermes secundus]	0.000	1	0.67677	0.11882	-0.217865
RS014656	-1293	GTAACAATGTTAC	+	lachesin isoform X2 [Cryptotermes secundus]	0.000	1	0.98479	-0.0267417	-0.0317931
RS007235	1096	GTAACATTGTTAC	-	melanotransferrin isoform X1 [Zootermopsis nevadensis]	0.000	1	0.786092	-0.129625	-0.094136
RS014546	1142	GCAACATTGTTGC	-	transient receptor potential cation channel protein painless-like [Zootermopsis nevadensis]	0.000	1	1.71712e-134	-0.0804473	-2.62044
RS009275	-1263	GCAACATTGTTGC	-	torsin-1B isoform X1 [Zootermopsis nevadensis]	5e-172	1	0.132216	0.0821268	-0.427173
RS004155	-574	GCAACAATGTTGC	+	No significant similarity found
RS004988	-4	GCAACAATGTTGC	+	RNA exonuclease 1 homolog [Cryptotermes secundus]	0.000	1	0.955982	-0.0966643	0.0252679
RS007010	1248	GCAACATTGTTGC	-	hypothetical protein Cfor_03964 [Coptotermes formosanus]	0.000	1	0.0269582	-0.200247	1.39822
RS008992	744	GAAACTTAGTTTC	-	titin isoform X3 [Cryptotermes secundus]	0.000	1	0.347334	-0.245096	-0.295256
RS000654	332	GAAACTAAGTTTC	+	transforming growth factor beta regulator 1 isoform X2 [Cryptotermes secundus]	2e-172	1	0.617703	0.328898	0.304653
RS009350	-677	GAAACTTAGTTTC	-	No significant similarity found		1	0.837676	0.236089	0.204094
RS004624	555	GAAACTAAGTTTC	+	beta-glucosidase [Copotermes formosanus]	0	1	1.71712e-134	-0.301405	11.1148
RS011243	911	GCAACTTAGTTGC	-	RYamide receptor isoform X1 [Zootermopsis nevadensis]	2e-77
RS012605	1304	AAAACAATGTTTT	+	mediator of RNA polymerase II transcription subunit 23 isoform X2 [Zootermopsis nevadensis]	6e-51	1	0.115365	-0.189609	-1.6581
RS009246	706	AAAACAATGTTTT	+	B-box type zinc finger protein ncl-1 isoform X1 [Cryptotermes secundus]	0	1	0.0355962	-0.496593	-0.645644
RS007521	-231	AAAACATTGTTTT	-	hypothetical protein Cfor_08769 [Coptotermes formosanus]	3e-91	1	0.737405	0.0655817	0.338157
RS005447	1307	AAAACATTGTTTT	-	cilia- and flagella-associated protein 44 [Cryptotermes secundus]	0	1	0.029681	-0.204898	-3.36068
RS005429	630	AAAACATTGTTTT	-	engulfment and cell motility protein 1 [Cryptotermes secundus]	0	1	0.815051	-0.093441	0.165031
RS005392	-1453	AAAACATTGTTTT	-	No significant similarity found		1	0.354225	-0.130483	-0.718149
RS004830	786	AAAACATTGTTTT	-	twinkle protein, mitochondrial isoform X1 [Zootermopsis nevadensis]	0	1	0.0859844	-0.195013	0.59957
RS014022	-989	AAAACAATGTTTT	+	No significant similarity found		1	0.36271	0.320954	0.427585
RS012853	-1102	AAAACATTGTTTT	-	28S ribosomal protein S30, mitochondrial [Cryptotermes secundus]	0	1	0.173144	0.180363	0.629777
RS010132	946	AAAACAATGTTTT	+	No significant similarity found		1	0.871514	-0.202767	-0.154096
RS009723	152	AAAACATTGTTTT	-	No significant similarity found
RS004917	-1389	AAAACATTGTTTT	-	Dual specificity protein phosphatase CDC14A [Zootermopsis nevadensis]	2e-40	1	0.824217	-0.166181	-0.192074
RS004284	807	AAAACAATGTTTT	+	uncharacterized protein LOC111865921 [Cryptotermes secundus]	0.002	1	0.475449	0.0533232	-1.66494
RS013544	194	AAAACATTGTTTT	-	titin [Cryptotermes secundus]	0	1	0.838738	0.116526	-0.0860609
RS010896	-594	AAAACAATGTTTT	+	diacylglycerol kinase eta isoform X2 [Cryptotermes secundus]	0	1	0.510764	-0.0790989	-0.254498
RS000048	1203	AAAACAATGTTTT	+	No significant similarity found
RS010143	-1485	GTTACAATGTAAC	+	lipoamide acyltransferase component of branched-chain alpha-keto acid dehydrogenase complex, mitochondrial isoform X1 [Cryptotermes secundus]	0	1	0.988113	0.268733	0.0179976
RS000799	1070	GTTACATTGTAAC	-	spermine oxidase isoform X2 [Cryptotermes secundus]	0	1	0.957214	-0.271611	-0.0506035
RS006416	698	GTTACATTGTAAC	-	SH2B adapter protein 1 isoform X1 [Cryptotermes secundus]	0	1	0.341187	-0.303283	0.429259
RS005210	1027	GTTACAATGTAAC	+	multidrug resistance protein homolog 49 isoform X1 [Cryptotermes secundus]	0	1	0.221074	-0.170346	-0.532246
RS000341	157	GTTACATTGTAAC	-	golgin subfamily A member 3 [Cryptotermes secundus]	0	1	0.325333	0.135469	-0.241564
RS013339	843	GCTACATTGTAGC	-	Actin-related protein 3 [Blattella germanica]	0	1	0.748853	0.133588	-0.101366
RS013210	-1459	GATACTTAGTATC	-	hypothetical protein L798_07949 [Zootermopsis nevadensis]	8e-121	1	0.640169	-0.0988116	-0.321553
RS015107	-360	GCTACTAAGTAGC	+	No significant similarity found		1	0.841636	0.00869482	-0.473923
RS015106	202	GCTACTTAGTAGC	-	No significant similarity found
RS011385	-326	GCTACTTAGTAGC	-	Ig-like and fibronectin type-III domain-containing protein 1 isoform X3 [Cryptotermes secundus]	0	1	0.26182	-0.117966	-0.307536
1Bold italic gene id indicates a common target gene with R. lucifugus
2Position of the motif sequences from the transcription start position.
3Nucleotide sequences observed.
4Orientation of the read.
5Accessed on 2 February 2021.
6Bold blue italic numbers indicate the significant differences (FDR < 0.05).
7Positive and negative numbers indicate highly expression levels in queens and kings, respectively.
