# Supplementary material for: Candidate target genes of the male-specific expressed Doublesex in the termite Reticulitermes speratus
Source: PLoS One. 2024 Mar 1;19(3):e0299900. doi: 10.1371/journal.pone.0299900 (PMC10906832; doi:10.1371/journal.pone.0299900)
Supplement: S3 Table — (XLSX) [file pone.0299900.s009.xlsx]

## Sheet: S4 table
S4 Table. Primer sequences used in this study.
Gene symbol	Gene ID	Experiment	Forward sequence (5' - 3')	Reverse sequence (5' - 3')	Reference
RsDsx	LC635717	dsRNA synthesis	TACCACGGCGCTACAATCAA	CCGGATGATGAGAGCGAGTC	This study
T7 promorter		dsRNA synthesis	TAATACGACTCACTATAGGG
RsDsx	LC635717	real-time qPCR	ACCTCCGTACCAAACCAACCTG	TTACCGCCCTCCGCTACAAC	Miyazaki et al. 2021
EF1-alfa	AB602838	real-time qPCR	GGTGATGCGGCTATTGTTAACC	GTGGTGGGAATTCTGAGAAAGATT	Hojo et al. 2011
NADH-dh	AB602837	real-time qPCR	GCTGGGGGGGTTATTCATTCCAT	GGCATACCACAAAGGGCAAAA	Hojo et al. 2011
beta-actin	AB520714	real-time qPCR	AGCGGGAAATCGTCCGTGAC	CAATGGTGATGACCTGCCCAT	Maekawa et al. 2010
GstD1	RS001168	real-time qPCR	GCTGTTGGTGTGGATTTGAA	GTATGCTGCGGGTTCATCTT	Miyazaki et al. 2021
EIF-1	RS005199	real-time qPCR	ATGGTAGGCTTGAAGCGATG	TTTGCATCCTGGTAGTCACG	Miyazaki et al. 2021
RPS18	RS015150	real-time qPCR	ACTCTCAGCTCACATCCAGT	CCTCAGGCCCCAATAATGTC	Miyazaki et al. 2021
vitellogenin-1	RS000610	real-time qPCR	CCTACATGCGTTGTTGATGG	TGACGACTATGCACTCCAGC	Maekawa et al. 2010
beta-glucosidase	RS004624	real-time qPCR	CCTGAAGACTTGCAGAGCGA	GCTCCTTCGATCTGGTAGGC	This study
cilia- and flagella-associated protein 44	RS005447	real-time qPCR	CCTTCAGGCCACACGACTAT	ACATTCTTCTGCTGCCAGCT	This study
hypothetical protein	RS006266	real-time qPCR	GCACTTGTGTGGCGGTACTA	GGTTTATATGCCCAGCCAAA	This study
proteoglycan 4-like	RS007010	real-time qPCR	ACGCGACACACTGTAACTGC	ATAGGGTTTTGGCGTTGTTG	This study
B-box type zinc finger protein	RS009246	real-time qPCR	CCTGGCCCCTTAGAAGAATC	GCATGACAACACACGAGGAC	This study
hypothetical protein	RS009322	real-time qPCR	ACTTGGCCAACAAAGACCAC	ACTATATGCCCCAGCAGCAC	This study
piwi	RS011008	real-time qPCR	CTCTGGCCAGGCTATGTGAC	CAGTATCCTGCCGCATCACT	This study
proteoglycan 4-like	RS014546	real-time qPCR	CCGTCGTCTAGCCACCTTTA	GCCGGGAGAAGTGATTGTAA	This study
