# Supplementary material for: Candidate target genes of the male-specific expressed Doublesex in the termite Reticulitermes speratus
Source: PLoS One. 2024 Mar 1;19(3):e0299900. doi: 10.1371/journal.pone.0299900 (PMC10906832; doi:10.1371/journal.pone.0299900)
Supplement: S4 Table — (XLSX) [file pone.0299900.s010.xlsx]

## Sheet: S6 table
S6 Table. Target genes of Reticulitermes lucifugus Dsx (RlDsx) identified by HOMER v4.11.
Gene ID1	Offset2	Motif Sequence3	Strand4	Blastx (nr) top hit [species]5	e-value5
RlucM00000010568	578	ATAACATTGTTAT	-	Cystathionine gamma-lyase [Cryptotermes secundus]	0
RlucM00000007508	1330	ATAACATTGTTAT	-	hypothetical protein Cfor_01372 [Coptotermes formosanus]	7e-166
RlucM00000006692	-897	ATAACATTGTTAT	-	centaurin-gamma-1A isoform X1 [Cryptotermes secundus]	2e-26
RlucM00000000209	-95	ATAACATTGTTAT	-	DNA polymerase zeta catalytic subunit [Zootermopsis nevadensis]	0
RlucM00000000273	-616	ACAACATTGTTGT	-	low-density lipoprotein receptor-like [Cryptotermes secundus]	4e-30
RlucM00000000169	475	ACAACATTGTTGT	-	solute carrier family 12 member 9 [Cryptotermes secundus]	0
RlucM00000013195	812	AAAACTTAGTTTT	-	hypothetical protein B7P43_G03322 [Cryptotermes secundus]	2e-123
RlucM00000012873	-842	AAAACTTAGTTTT	-	ryanodine receptor isoform X3 [Cryptotermes secundus]	4e-120
RlucM00000009388	891	AAAACTTAGTTTT	-	hypothetical protein ANN_17598 [Periplaneta americana]	1e-12
RlucM00000000492	1186	AAAACTTAGTTTT	-	zinc finger protein 384-like isoform X2 [Zootermopsis nevadensis]	1e-46
RlucM00000008817	-632	AAAACTTAGTTTT	-	visual pigment-like receptor peropsin [Cryptotermes secundus]	1e-49
RlucM00000011926	737	ATAACTAAGTTAT	+	glutamate receptor ionotropic, NMDA 2B-like [Schistocerca piceifrons]	8e-64
RlucM00000004201	704	ATAACTTAGTTAT	-	hypothetical protein B7P43_G02383 [Cryptotermes secundus]	1e-38
RlucM00000002061	-560	ACAACTTAGTTGT	-	hypothetical protein Cfor_09797, partial [Coptotermes formosanus]	9e-72
RlucM00000015761	-204	AATACAATGTATT	+	hypothetical protein HW555_009968, partial [Spodoptera exigua]	1e-27
RlucM00000015153	-873	AATACAATGTATT	+	protein ALP1-like [Anoplophora glabripennis]	1e-63
RlucM00000012696	-1485	AATACATTGTATT	-	hypothetical protein B7P43_G05064 [Cryptotermes secundus]	0
RlucM00000012338	-386	AATACAATGTATT	+	hypothetical protein [Coptotermes formosanus]	1e-74
RlucM00000008411	-1468	AATACATTGTATT	-	hypothetical protein Cfor_11742 [Coptotermes formosanus]	0
RlucM00000007637	-441	AATACATTGTATT	-	partitioning defective 3 homolog isoform X3 [Cryptotermes secundus]	0
RlucM00000006928	-364	AATACATTGTATT	-	kinectin [Cryptotermes secundus]	0
RlucM00000001464	-1298	AATACATTGTATT	-	GPN-loop GTPase 1 [Cryptotermes secundus]	0
RlucM00000000729	1159	AATACATTGTATT	-	RING finger protein 17 [Cryptotermes secundus]	4e-83
RlucM00000000570	-1162	AATACATTGTATT	-	protein phosphatase 1L [Cryptotermes secundus]	0
RlucM00000012791	-74	ATTACATTGTAAT	-	hypothetical protein L798_11165 [Zootermopsis nevadensis]	1e-20
RlucM00000012188	-1488	ATTACAATGTAAT	+	hypothetical protein Cfor_07647 [Coptotermes formosanus]	0
RlucM00000011927	-681	ATTACAATGTAAT	+	Ras GTPase-activating protein isoform X2 [Cryptotermes secundus]	2e-51
RlucM00000010442	122	ATTACAATGTAAT	+	T-box transcription factor TBX20 [Blattella germanica]	3e-62
RlucM00000010295	564	ATTACATTGTAAT	-	hypothetical protein B7P43_G07553 [Cryptotermes secundus]	6e-178
RlucM00000009270	-120	ATTACAATGTAAT	+	protein gooseberry [Cryptotermes secundus]	6e-46
RlucM00000000113	547	ATTACATTGTAAT	-	hypothetical protein L798_04675 [Zootermopsis nevadensis]	1e-07
RlucM00000007872	-1072	ATTACATTGTAAT	-	phosphatidylglycerophosphatase and protein-tyrosine phosphatase 1 [Zootermopsis nevadensis]	8e-112
RlucM00000007273	911	ATTACAATGTAAT	+	hypothetical protein Cfor_05763 [Coptotermes formosanus]	2e-69
RlucM00000006627	319	ATTACATTGTAAT	-	hypothetical protein Cfor_08972 [Coptotermes formosanus]	0
RlucM00000006626	-752	ATTACAATGTAAT	+	hypothetical protein Cfor_08971 [Coptotermes formosanus]	0
RlucM00000004043	325	ATTACAATGTAAT	+	uncharacterized protein LOC110836755 [Zootermopsis nevadensis]	3e-32
RlucM00000002478	874	ATTACAATGTAAT	+	cyclin-K isoform X3 [Zootermopsis nevadensis]	1e-107
RlucM00000002477	-1137	ATTACATTGTAAT	-	protein Aster-B isoform X4 [Cryptotermes secundus]	0
RlucM00000007427	601	ACTACATTGTAGT	-	39S ribosomal protein L19, mitochondrial [Zootermopsis nevadensis]	8e-161
RlucM00000007426	-976	ACTACAATGTAGT	+	serine/threonine kinase SAD-1-like isoform X1 [Zootermopsis nevadensis]	0
RlucM00000004077	334	ACTACAATGTAGT	+	hypothetical protein L798_01440 [Zootermopsis nevadensis]	2e-49
RlucM00000003757	576	ACTACAATGTAGT	+	serine--tRNA ligase, cytoplasmic isoform X2 [Zootermopsis nevadensis]	0
RlucM00000001135	1391	ACTACATTGTAGT	-	RNA-binding protein 42-like [Zootermopsis nevadensis]	2e-124
RlucM00000000860	-447	ACTACATTGTAGT	-	40S ribosomal protein S6 [Cryptotermes secundus]	1e-144
RlucM00000012393	735	AATACTAAGTATT	+	HORMA domain-containing protein 2 [Cryptotermes secundus]	3e-107
RlucM00000010816	1456	AATACTAAGTATT	+	hypothetical protein Cfor_07471 [Coptotermes formosanus]	6e-71
RlucM00000006817	-1223	AATACTTAGTATT	-	piwi-like protein Siwi isoform X1 [Zootermopsis nevadensis]	0
RlucM00000005293	-1268	AATACTAAGTATT	+	E3 ubiquitin-protein ligase sina [Cryptotermes secundus]	2e-103
RlucM00000000295	1419	AATACTAAGTATT	+	uncharacterized protein LOC111865656 isoform X2 [Cryptotermes secundus]	1e-175
RlucM00000015295	-464	ATTACTTAGTAAT	-	E3 ubiquitin-protein ligase SIAH1-like [Zootermopsis nevadensis]	3e-145
RlucM00000015181	-564	ATTACTTAGTAAT	-	E3 ubiquitin-protein ligase SIAH1-like [Zootermopsis nevadensis]	3e-145
RlucM00000011397	-938	ATTACTTAGTAAT	-	ras-related protein Rab-34 isoform X1 [Cryptotermes secundus]	4e-171
RlucM00000009300	-1093	ATTACTAAGTAAT	+	hypothetical protein Cfor_02546, partial [Coptotermes formosanus]	0
RlucM00000002021	1300	ATTACTTAGTAAT	-	hypothetical protein Cfor_12321 [Coptotermes formosanus]	0
RlucM00000003561	-1406	ATTACTTAGTAAT	-	E3 ubiquitin-protein ligase ZNRF1 isoform X2 [Cryptotermes secundus]	4e-126
RlucM00000011154	1164	ACTACTTAGTAGT	-	dynein assembly factor 5, axonemal [Cryptotermes secundus]	2e-132
RlucM00000010035	-109	ACTACTTAGTAGT	-	hypothetical protein Cfor_09563, partial [Coptotermes formosanus]	6e-100
RlucM00000010166	-943	GAAACAATGTTTC	+	Protein escargot [Cryptotermes secundus]	0
RlucM00000009988	-1197	GAAACAATGTTTC	+	myosin-1 [Zootermopsis nevadensis]	3e-101
RlucM00000009178	-776	GAAACATTGTTTC	-	hypothetical protein ANN_00903 [Periplaneta americana]	8e-14
RlucM00000009177	120	GAAACATTGTTTC	-	protein ANTAGONIST OF LIKE HETEROCHROMATIN PROTEIN 1-like [Sitophilus oryzae]	5e-77
RlucM00000008363	-1449	GAAACATTGTTTC	-	retinol dehydrogenase 12 [Cryptotermes secundus]	3e-119
RlucM00000008203	128	GAAACAATGTTTC	+	phosphoenolpyruvate carboxykinase [GTP] isoform X1 [Cryptotermes secundus]	0
RlucM00000009362	315	GTAACAATGTTAC	+	sodium channel protein Nach-like [Zootermopsis nevadensis]	1e-154
RlucM00000000435	670	GTAACAATGTTAC	+	Transmembrane and TPR repeat-containing protein 3 [Blattella germanica]	5e-44
RlucM00000006019	408	GTAACATTGTTAC	-	uncharacterized protein LOC111865409 isoform X1 [Cryptotermes secundus]	0
RlucM00000001660	-762	GTAACATTGTTAC	-	melanotransferrin isoform X1 [Zootermopsis nevadensis]	0
RlucM00000000762	-961	GTAACAATGTTAC	+	mucin-12 isoform X1 [Cryptotermes secundus]	9e-52
RlucM00000000270	290	GCAACAATGTTGC	+	RNA exonuclease 1 homolog [Cryptotermes secundus]	0
RlucM00000011681	-1186	GAAACTTAGTTTC	-	protein twist isoform X2 [Cryptotermes secundus]	1e-40
RlucM00000010030	-307	GAAACTAAGTTTC	+	connectin isoform X2 [Cryptotermes secundus]	6e-81
RlucM00000003372	1163	GAAACTAAGTTTC	+	transforming growth factor beta regulator 1 isoform X1 [Cryptotermes secundus]	0
RlucM00000007866	-99	GAAACTAAGTTTC	+	hexokinase type 2 isoform X3 [Cryptotermes secundus]	0
RlucM00000007737	744	GAAACTTAGTTTC	-	titin isoform X3 [Cryptotermes secundus]	0
RlucM00000014630	1263	GTAACTAAGTTAC	+	phosphoinositide 3-kinase adapter protein 1 isoform X1 [Cryptotermes secundus]	1e-65
RlucM00000016170	-640	AAAACATTGTTTT	-	cytochrome P450 6j1 [Cryptotermes secundus]	4e-17
RlucM00000015979	-815	AAAACATTGTTTT	-	DE-cadherin [Zootermopsis nevadensis]	6e-35
RlucM00000015579	478	AAAACATTGTTTT	-	DE-cadherin [Zootermopsis nevadensis]	4e-90
RlucM00000014624	850	AAAACAATGTTTT	+	general transcription factor II-I repeat domain-containing protein 2-like [Oopsacas minuta]	4e-19
RlucM00000014623	1158	AAAACAATGTTTT	+	general transcription factor II-I repeat domain-containing protein 2-like [Colias croceus]	5e-40
RlucM00000012798	-1234	AAAACATTGTTTT	-	cytoplasmic dynein 2 light intermediate chain 1 isoform X4 [Zootermopsis nevadensis]	6e-84
RlucM00000012555	-1193	AAAACAATGTTTT	+	chondroadherin-like, partial [Zootermopsis nevadensis]	6e-62
RlucM00000012163	1344	AAAACAATGTTTT	+	uncharacterized protein LOC111863081 isoform X1 [Cryptotermes secundus]	1e-129
RlucM00000011621	-1019	AAAACAATGTTTT	+	lachesin [Cryptotermes secundus]	9e-22
RlucM00000011574	-927	AAAACATTGTTTT	-	facilitated trehalose transporter Tret1 isoform X1 [Cryptotermes secundus]	0
RlucM00000011161	-484	AAAACATTGTTTT	-	hypothetical protein L9F63_017216 [Diploptera punctata]	1e-64
RlucM00000010834	804	AAAACAATGTTTT	+	B-box type zinc finger protein ncl-1 isoform X1 [Cryptotermes secundus]	0
RlucM00000010591	-595	AAAACAATGTTTT	+	diacylglycerol kinase eta isoform X6 [Cryptotermes secundus]	2e-12
RlucM00000010538	-1177	AAAACATTGTTTT	-	otoferlin isoform X2 [Cryptotermes secundus]	2e-115
RlucM00000010470	-279	AAAACATTGTTTT	-	hypothetical protein Cfor_08769 [Coptotermes formosanus]	0
RlucM00000006337	695	AAAACATTGTTTT	-	hypothetical protein Cfor_09668 [Coptotermes formosanus]	4e-159
RlucM00000006273	-57	AAAACATTGTTTT	-	uncharacterized protein LOC111692257 [Anoplophora glabripennis]	5e-39
RlucM00000001468	609	AAAACATTGTTTT	-	engulfment and cell motility protein 1 [Cryptotermes secundus]	0
RlucM00000005701	-1359	AAAACATTGTTTT	-	GRAM domain-containing protein 2B isoform X4 [Cryptotermes secundus]	1e-20
RlucM00000004500	-989	AAAACATTGTTTT	-	28S ribosomal protein S30, mitochondrial [Cryptotermes secundus]	0
RlucM00000003295	-1388	AAAACATTGTTTT	-	nuclear nucleic acid-binding protein C1D [Cryptotermes secundus]	1e-81
RlucM00000003098	-1233	AAAACAATGTTTT	+	GDP-mannose 4,6 dehydratase isoform X1 [Cryptotermes secundus]	0
RlucM00000003097	1191	AAAACATTGTTTT	-	small nuclear ribonucleoprotein Sm D1 [Zootermopsis nevadensis]	5e-54
RlucM00000002147	791	AAAACATTGTTTT	-	twinkle protein, mitochondrial isoform X1 [Zootermopsis nevadensis]	0
RlucM00000000527	1325	AAAACATTGTTTT	-	histone-lysine N-methyltransferase SETMAR-like, partial [Aphis craccivora]	3e-17
RlucM00000000442	-1096	GATACATTGTATC	-	uncharacterized protein LOC111871434 isoform X1 [Cryptotermes secundus]	0
RlucM00000011774	1217	GTTACAATGTAAC	+	palmitoyltransferase ZDHHC3 [Cryptotermes secundus]	1e-87
RlucM00000009297	524	GTTACATTGTAAC	-	golgin subfamily A member 3 [Cryptotermes secundus]	0
RlucM00000009296	-789	GTTACAATGTAAC	+	uncharacterized protein LOC111875330 isoform X4 [Cryptotermes secundus]	3e-93
RlucM00000007367	686	GTTACATTGTAAC	-	SH2B adapter protein 1 isoform X1 [Cryptotermes secundus]	0
RlucM00000006077	-818	GTTACAATGTAAC	+	hypothetical protein Cfor_04753 [Coptotermes formosanus]	3e-61
RlucM00000003995	1265	GTTACAATGTAAC	+	THO complex subunit 3 [Zootermopsis nevadensis]	2e-148
RlucM00000009648	994	GCTACATTGTAGC	-	actin-related protein 3 [Cryptotermes secundus]	0
RlucM00000014589	759	GATACTTAGTATC	-	ankyrin repeat protein [Coptotermes formosanus]	3e-53
RlucM00000011960	-270	GATACTAAGTATC	+	hypothetical protein Cfor_10237 [Coptotermes formosanus]	0
RlucM00000014170	1439	GTTACTTAGTAAC	-	general transcription factor IIE subunit 1 [Cryptotermes secundus]	0
RlucM00000011837	-81	GCTACTAAGTAGC	+	uncharacterized protein LOC111870878 [Cryptotermes secundus]	1e-27
1Bold italic gene id indicates a common target gene with R. speratus.
²Position of the motif sequences from the transcription start position.
3Nucleotide sequences observed.
4Orientation of the read.
5Accessed on 26 October 2023.
