# Supplementary material for: Candidate target genes of the male-specific expressed Doublesex in the termite Reticulitermes speratus
Source: PLoS One. 2024 Mar 1;19(3):e0299900. doi: 10.1371/journal.pone.0299900 (PMC10906832; doi:10.1371/journal.pone.0299900)
Supplement: S5 Table — (XLSX) [file pone.0299900.s011.xlsx]

## Sheet: S7 table
S7 Table. Target genes of Coptotermes formosanus Dsx (CfDsx) identified by HOMER v4.11.
Gene ID1	Offset2	Motif Sequence3	Strand4	Blastx (nr) top hit [species]5	e-value5
Cfor_00519	-1238	ATAACAATGTTAT	+	Glucose dehydrogenase [FAD, quinone] [Cryptotermes secundus]	0
Cfor_03230	1108	ATAACAATGTTAT	+	hypothetical protein Cfor_03230 [Coptotermes formosanus]	1e-99
Cfor_10157	1225	ATAACATTGTTAT	-	carboxy-terminal domain RNA polymerase II polypeptide A small phosphatase 1 [Cryptotermes secundus]	2e-27
Cfor_08636	-259	ACAACATTGTTGT	-	cation-transporting ATPase 13A3 isoform X1 [Cryptotermes secundus]	0
Cfor_05554	331	AAAACTAAGTTTT	+	protein PAT1 homolog 1 [Zootermopsis nevadensis]	0
Cfor_09513	-829	ATAACTAAGTTAT	+	cytochrome c oxidase subunit NDUFA4 [Cryptotermes secundus]	1e-26
Cfor_09415	-1044	ATAACTTAGTTAT	-	hypothetical protein Cfor_09415 [Coptotermes formosanus]	0
Cfor_08076	-1402	AATACATTGTATT	-	potassium voltage-gated channel protein eag isoform X3 [Cryptotermes secundus]	0
Cfor_03558	-1236	AATACAATGTATT	+	FAD-dependent oxidoreductase domain-containing protein 1-like isoform X2 [Zootermopsis nevadensis]	0
Cfor_02932	-1448	ATTACAATGTAAT	+	hypothetical protein Cfor_02932 [Coptotermes formosanus]	2e-46
Cfor_03234	1448	ATTACAATGTAAT	+	ribosome biogenesis protein NOP53 [Zootermopsis nevadensis]	0
Cfor_05260	-1485	ATTACATTGTAAT	-	autophagy-related protein 13 homolog isoform X2 [Zootermopsis nevadensis]	0
Cfor_11066	1275	ATTACAATGTAAT	+	somatostatin receptor type 2-like [Zootermopsis nevadensis]	2e-95
Cfor_06017	-202	ATTACATTGTAAT	-	estradiol 17-beta-dehydrogenase 8 isoform X2 [Cryptotermes secundus]	1e-162
Cfor_12221	-1488	ACTACAATGTAGT	+	fatty acid 2-hydroxylase [Zootermopsis nevadensis]	3e-90
Cfor_11005	1080	AATACTTAGTATT	-	xanthine dehydrogenase [Cryptotermes secundus]	0
Cfor_08586	-366	AATACTTAGTATT	-	60S ribosomal protein L27, partial [Periplaneta americana]	1e-77
Cfor_05603	-679	AATACTAAGTATT	+	hypothetical protein Cfor_05603 [Coptotermes formosanus]	0
Cfor_05602	-383	AATACTTAGTATT	-	Enoyl-CoA hydratase domain-containing protein 3, mitochondrial [Cryptotermes secundus]	4e-99
Cfor_06691	320	GAAACAATGTTTC	+	hypothetical protein Cfor_06691 [Coptotermes formosanus]	1e-118
Cfor_10989	-651	GAAACAATGTTTC	+	hypothetical protein Cfor_10989, partial [Coptotermes formosanus]	0
Cfor_02530	253	GTAACATTGTTAC	-	hypothetical protein Cfor_02530 [Coptotermes formosanus]	0
Cfor_02148	361	GTAACAATGTTAC	+	hypothetical protein Cfor_02148 [Coptotermes formosanus]	5e-114
Cfor_04284	1160	GTAACATTGTTAC	-	melanotransferrin isoform X1 [Zootermopsis nevadensis]	0
Cfor_05949	1164	GCAACATTGTTGC	-	solute carrier organic anion transporter family member 5A1 [Cryptotermes secundus]	0
Cfor_11422	1227	GCAACAATGTTGC	+	mitochondrial import inner membrane translocase subunit Tim22 isoform X1 [Zootermopsis nevadensis]	1e-110
Cfor_04455	-4	GCAACAATGTTGC	+	angiotensin-converting enzyme [Cryptotermes secundus]	0
Cfor_11315	-890	GAAACTTAGTTTC	-	hypothetical protein Cfor_11315 [Coptotermes formosanus]	3e-119
Cfor_01310	899	GAAACTAAGTTTC	+	COP9 signalosome complex subunit 2 isoform X4 [Zootermopsis nevadensis]	0
Cfor_07364	-1406	GAAACTTAGTTTC	-	cytochrome c -like protein [Coptotermes formosanus]	1e-72
Cfor_04975	-629	GAAACTAAGTTTC	+	tRNA (cytidine(32)/guanosine(34)-2'-O)-methyltransferase isoform X1 [Zootermopsis nevadensis]	2e-149
Cfor_10768	-1035	GCAACTAAGTTGC	+	39S ribosomal protein L46, mitochondrial [Zootermopsis nevadensis]	7e-147
Cfor_06585	1315	GCAACTAAGTTGC	+	centrosomal protein of 78 kDa isoform X1 [Cryptotermes secundus]	8e-134
Cfor_10397	-1204	AAAACATTGTTTT	-	DNA-dependent protein kinase catalytic subunit [Cryptotermes secundus]	0
Cfor_07315	-187	AAAACATTGTTTT	-	synembryn-A [Cryptotermes secundus]	4e-60
Cfor_01737	820	AAAACAATGTTTT	+	hypothetical protein Cfor_01737 [Coptotermes formosanus]	4e-170
Cfor_07647	470	AAAACATTGTTTT	-	hypothetical protein Cfor_07647 [Coptotermes formosanus]	0
Cfor_05977	72	GATACTTAGTATC	-	hypothetical protein Cfor_05977 [Coptotermes formosanus]	0
Cfor_08873	-799	GTTACTTAGTAAC	-	serine/threonine-protein phosphatase 6 regulatory ankyrin repeat subunit A [Zootermopsis nevadensis]	0
1Bold italic gene id indicates a common target gene with R. speratus.
²Position of the motif sequences from the transcription start position.
3Nucleotide sequences observed.
4Orientation of the read.
5Accessed on 26 October 2023.
