# Supplementary material for: Candidate target genes of the male-specific expressed Doublesex in the termite Reticulitermes speratus
Source: PLoS One. 2024 Mar 1;19(3):e0299900. doi: 10.1371/journal.pone.0299900 (PMC10906832; doi:10.1371/journal.pone.0299900)
Supplement: S6 Table — (XLSX) [file pone.0299900.s012.xlsx]

## Sheet: S8 table
S8 Table. Target genes of Macrotermes natalensis Dsx (MnDsx) identified by HOMER v4.11.
Gene ID1	Offset2	Motif Sequence3	Strand4	Blastx (nr) top hit [species]5	e-value5
MN006616-RA	-1110	ATAACATTGTTAT	-	exosome complex exonuclease RRP44 isoform X1 [Cryptotermes secundus]	0
MN002480-RA	-132	ATAACATTGTTAT	-	integrin beta-PS [Cryptotermes secundus]	0
MN009331-RA	697	ATAACATTGTTAT	-	guanine nucleotide-binding protein G(q) subunit alpha isoform X1 [Cryptotermes secundus]	0
MN004777-RA	1322	ATAACATTGTTAT	-	hypothetical protein Cfor_01372 [Coptotermes formosanus]	5e-161
MN000578-RA	1401	ATAACATTGTTAT	-	uncharacterized protein LOC125488808 [Plutella xylostella]	3e-65
MN009727-RA	-326	ATAACAATGTTAT	+	cGMP-dependent 3',5'-cyclic phosphodiesterase isoform X1 [Cryptotermes secundus]	0
MN010687-RA	-975	ACAACAATGTTGT	+	zinc transporter ZIP13 homolog [Cryptotermes secundus]	0
MN003846-RA	-1207	ACAACAATGTTGT	+	No significant similarity found
MN006488-RA	-992	ACAACATTGTTGT	-	39S ribosomal protein L27 [Coptotermes formosanus]	4e-69
MN008271-RA	93	ACAACAATGTTGT	+	matrix metalloproteinase-2 [Cryptotermes secundus]	3e-35
MN001145-RA	-106	AAAACTAAGTTTT	+	uncharacterized protein LOC117282757 [Cryptotermes secundus]	0
MN007096-RA	-1338	AAAACTAAGTTTT	+	thiamine transporter SLC35F3 isoform X1 [Cryptotermes secundus]	0
MN009466-RA	-36	AAAACTAAGTTTT	+	pyrokinin-1 receptor-like isoform X3 [Zootermopsis nevadensis]	1e-72
MN004431-RA	213	AAAACTTAGTTTT	-	recQ-mediated genome instability protein 1 [Cryptotermes secundus]	0
MN005401-RA	263	AAAACTAAGTTTT	+	No significant similarity found
MN002773-RA	332	ATAACTAAGTTAT	+	intraflagellar transport protein 172 homolog [Cryptotermes secundus]	0
MN006307-RA	-263	ATAACTAAGTTAT	+	citron Rho-interacting kinase [Zootermopsis nevadensis]	0
MN000522-RA	-1115	ACAACTTAGTTGT	-	laccase 1, partial [synthetic construct]	0
MN011946-RA	362	AATACATTGTATT	-	trehalase isoform X1 [Cryptotermes secundus]	0
MN006736-RA	540	AATACATTGTATT	-	receptor-binding cancer antigen expressed on SiSo cells isoform X3 [Cryptotermes secundus]	3e-100
MN002591-RA	-111	AATACAATGTATT	+	nuclear pore complex protein Nup98-Nup96 [Zootermopsis nevadensis]	0
MN009261-RA	-868	AATACATTGTATT	-	7,8-dihydro-8-oxoguanine triphosphatase isoform X2 [Cryptotermes secundus]	1e-79
MN004846-RA	206	AATACATTGTATT	-	interference hedgehog-like isoform X2 [Zootermopsis nevadensis]	0
MN004230-RA	-1424	AATACATTGTATT	-	hypothetical protein Cfor_10751 [Coptotermes formosanus]	9e-62
MN009809-RA	618	ATTACATTGTAAT	-	polymerase delta-interacting protein 2 [Cryptotermes secundus]	0
MN001508-RA	-891	ATTACAATGTAAT	+	UPF0428 protein CXorf56 homolog [Zootermopsis nevadensis]	1e-140
MN005972-RA	-865	ATTACATTGTAAT	-	tRNA (cytosine(34)-C(5))-methyltransferase isoform X1 [Zootermopsis nevadensis]	0
MN000599-RA	-812	ATTACAATGTAAT	+	hypothetical protein Cfor_08971 [Coptotermes formosanus]	0
MN005392-RA	638	ATTACAATGTAAT	+	hypothetical protein M0802_007150 [Mischocyttarus mexicanus]	2e-16
MN009184-RA	361	ATTACATTGTAAT	-	uncharacterized protein LOC111869479 [Cryptotermes secundus]	0
MN010104-RA	-1339	ATTACATTGTAAT	-	C-type lectin [Coptotermes formosanus]	4e-166
MN002648-RA	-170	ACTACAATGTAGT	+	mitochondrial ribonuclease P protein 1 homolog [Cryptotermes secundus]	0
MN002647-RA	-462	ACTACATTGTAGT	-	WD repeat-containing protein 75 [Cryptotermes secundus]	0
MN005388-RA	871	ATTACTTAGTAAT	-	hypothetical protein Cfor_10476 [Coptotermes formosanus]	0
MN001033-RA	924	ACTACTTAGTAGT	-	sushi, von Willebrand factor type A, EGF and pentraxin domain-containing protein 1 isoform X1 [Cryptotermes secundus]	0
MN000716-RA	-328	ACTACTAAGTAGT	+	transmembrane protein 242 isoform X1 [Zootermopsis nevadensis]	3e-74
MN006870-RA	745	GAAACAATGTTTC	+	androgen-dependent TFPI-regulating protein-like [Zootermopsis nevadensis]	5e-93
MN002982-RA	-1079	GAAACAATGTTTC	+	hypothetical protein Cfor_02035 [Coptotermes formosanus]	0
MN005728-RA	-362	GAAACAATGTTTC	+	zinc finger protein 883-like isoform X1 [Zootermopsis nevadensis]	0
MN009108-RA	-1223	GAAACAATGTTTC	+	AMP deaminase 2 isoform X3 [Cryptotermes secundus]	0
MN004418-RA	662	GAAACAATGTTTC	+	protein phosphatase methylesterase 1 [Zootermopsis nevadensis]	0
MN003645-RA	1500	GAAACATTGTTTC	-	uncharacterized protein LOC111866405 isoform X1 [Cryptotermes secundus]	0
MN011498-RA	-297	GAAACAATGTTTC	+	prostaglandin E2 receptor EP4 subtype [Cryptotermes secundus]	1e-153
MN008492-RA	927	GAAACAATGTTTC	+	solute carrier family 66 member 3 [Cryptotermes secundus]	3e-120
MN005199-RA	590	GTAACAATGTTAC	+	No significant similarity found
MN006394-RA	-1370	GTAACATTGTTAC	-	serine palmitoyltransferase 2 [Cryptotermes secundus]	0
MN008914-RA	-298	GTAACATTGTTAC	-	hypothetical protein Cfor_11556 [Coptotermes formosanus]	0
MN010252-RA	1410	GTAACAATGTTAC	+	zinc finger protein 2 isoform X3 [Cryptotermes secundus]	0
MN010792-RA	246	GTAACATTGTTAC	-	uncharacterized protein LOC111865409 isoform X1 [Cryptotermes secundus]	0
MN000446-RA	32	GCAACAATGTTGC	+	RNA exonuclease 1 homolog [Cryptotermes secundus]	0
MN003632-RA	515	GCAACAATGTTGC	+	neurotrimin-like isoform X2 [Zootermopsis nevadensis]	0
MN005044-RA	-5	GAAACTTAGTTTC	-	condensin complex subunit 2 isoform X2 [Cryptotermes secundus]	0
MN000307-RA	-1256	GTAACTAAGTTAC	+	RL40 protein, partial [Pseudoatta argentina]	4e-37
MN011902-RA	136	GTAACTAAGTTAC	+	hypothetical protein L798_06230 [Zootermopsis nevadensis]	9e-147
MN003051-RA	334	GCAACTTAGTTGC	-	hypothetical protein Cfor_10323 [Coptotermes formosanus]	0
MN004858-RA	647	AAAACAATGTTTT	+	uncharacterized protein LOC120350549 [Nilaparvata lugens]	1e-28
MN005475-RA	754	AAAACAATGTTTT	+	poly(U)-specific endoribonuclease homolog [Zootermopsis nevadensis]	0
MN000976-RA	-850	AAAACAATGTTTT	+	RNA polymerase-associated protein CTR9 homolog isoform X2 [Zootermopsis nevadensis]	0
MN009024-RA	598	AAAACAATGTTTT	+	TNF receptor-associated factor 4 isoform X2 [Zootermopsis nevadensis]	0
MN002463-RA	-617	AAAACATTGTTTT	-	succinate dehydrogenase complex subunit A, partial [Reticulitermes flavipes]	0
MN011741-RA	-666	AAAACAATGTTTT	+	cutA-like precursor [Coptotermes formosanus]	8e-74
MN011740-RA	-907	AAAACATTGTTTT	-	formin-binding protein 1-like isoform X3 [Cryptotermes secundus]	0
MN007578-RA	-53	AAAACATTGTTTT	-	ATP-dependent RNA helicase DDX47 [Cryptotermes secundus]	6e-173
MN011617-RA	-217	AAAACATTGTTTT	-	hypothetical protein B7P43_G03164 [Cryptotermes secundus]	0.0004
MN003409-RA	1148	AAAACAATGTTTT	+	ATP-dependent RNA helicase DDX51 [Zootermopsis nevadensis]	0
MN000299-RA	1344	AAAACATTGTTTT	-	protein phosphatase CG10417 isoform X2 [Zootermopsis nevadensis]	0
MN002121-RA	780	AAAACAATGTTTT	+	NAD kinase 2, mitochondrial isoform X1 [Cryptotermes secundus]	0
MN008577-RA	-45	AAAACAATGTTTT	+	neurotrophin 1 isoform X1 [Cryptotermes secundus]	0
MN004204-RA	1299	AAAACATTGTTTT	-	gamma-tubulin complex component 3 homolog isoform X1 [Zootermopsis nevadensis]	0
MN011812-RA	540	AAAACATTGTTTT	-	cation-dependent mannose-6-phosphate receptor [Cryptotermes secundus]	1e-128
MN006017-RA	914	GTTACATTGTAAC	-	polynucleotide 5'-hydroxyl-kinase NOL9 isoform X1 [Zootermopsis nevadensis]	0
MN003875-RA	-223	GTTACATTGTAAC	-	hypothetical protein MSG28_004474 [Choristoneura fumiferana]	1e-06
MN011401-RA	-176	GCTACAATGTAGC	+	hypothetical protein Cfor_07979 [Coptotermes formosanus]	8e-85
MN005060-RA	-1147	GTTACTAAGTAAC	+	sodium channel protein Nach [Cryptotermes secundus]	1e-114
MN010708-RA	-98	GTTACTTAGTAAC	-	ankyrin repeat protein [Coptotermes formosanus]	1e-49
MN000739-RA	-1065	GTTACTAAGTAAC	+	multidrug resistance-associated protein 5 isoform X5 [Cryptotermes secundus]	1e-71
1Bold italic gene id indicates a common target gene with R. speratus.
²Position of the motif sequences from the transcription start position.
3Nucleotide sequences observed.
4Orientation of the read.
5Accessed on 4 November 2023.
