# Supplementary material for: Candidate target genes of the male-specific expressed Doublesex in the termite Reticulitermes speratus
Source: PLoS One. 2024 Mar 1;19(3):e0299900. doi: 10.1371/journal.pone.0299900 (PMC10906832; doi:10.1371/journal.pone.0299900)
Supplement: S7 Table — (XLSX) [file pone.0299900.s013.xlsx]

## Sheet: S9 table
S9 Table. Stability values of reference genes in real-time qPCR analysis after dsRNA/siRNA injection.
dsRNA injection
	Gene symbol	Accession no	Stability value
			GeNorm	NormFinder
	EF1-alfa	AB602838	0.239	0.104
	NADH-dh	AB602837	0.228	0.046
	beta-actin	AB520714	0.195*	0.004*
	GstD1	RS001168	0.196	0.056
	EIF-1	RS005199	0.46	0.312
	RPS18	RS015150	0.236	0.133
*beta-actin was selected by GeNorm and NormFinder due to the lowest stability values among six genes analyzed.
siRNA injection
	Gene symbol	Accession no	Stability value
			GeNorm	NormFinder
	EF1-alfa	AB602838	0.241	0.1
	NADH-dh	AB602837	0.423	0.273
	beta-actin	AB520714	0.272	0.126
	GstD1	RS001168	0.223**	0.028**
	EIF-1	RS005199	0.302	0.162
	RPS18	RS015150	0.242	0.095
**GstD1 was selected by GeNorm and NormFinder due to the lowest stability values among six genes analyzed.
